# Supplementary material for: Adaptation to Arginine Deprivation Leads to a More Aggressive, Therapy-Resistant Phenotype in HNSCC Cells
Source: Biomolecules. 2025 Jun 19;15(6):900. doi: 10.3390/biom15060900 (PMC12190576; doi:10.3390/biom15060900)
Supplement: Supplementary file 1 [file biomolecules-15-00900-s001.zip]

Archive with 1 entries (1 files):
- biomolecules-3640790-supplementary.pdf
